# Supplementary material for: The antimicrobial peptide LI14 combats multidrug-resistant bacterial infections
Source: Commun Biol. 2022 Sep 7;5:926. doi: 10.1038/s42003-022-03899-4 (PMC9452538; doi:10.1038/s42003-022-03899-4)
Supplement: Supplementary file 3 — Supplementary Data 1 [file 42003_2022_3899_MOESM3_ESM.xlsx]

## Sheet: Figure 2
Figure 2G
LI14 (μg/mL)	MRSA T144			E. coli B2
0	0.5763	0.508	0.552	0.4394	0.472	0.518
0.25	0.4577	0.4094	0.481	0.2478	0.276	0.309
0.5	0.4077	0.438	0.423	0.265	0.2941	0.234
1	0.416	0.403	0.406	0.2965	0.2416	0.267
2	0.3595	0.3406	0.351	0.2569	0.2239	0.243
4	0.3356	0.305	0.323	0.2217	0.2095	0.215

## Sheet: Figure 3
Figure 3E
	Outer membrane (B2)
LI14 (μg/mL)	0	4	16	64	128
	2990	3104	4660	10867	13291
	2831	3014	4451	10616	13048
	2889	3111	4621	10336	12942
Figure 3F
	Membrane permeability (T144)
LI14 (μg/mL)	0	4	16	64	128
	322	439	559	529	599
	342	464	570	584	624
	330	437	574	570	566
Figure 3G
	Membrane permeability (B2)
LI14 (μg/mL)	0	4	16	64	128
	48	83	108	186	275
	50	83	99	196	341
	57	55	112	172	253

## Sheet: Figure 4
Figure 4A
	Membrane fluidity (T144)						Membrane fluidity (B2)
LI14 (μg/mL)	0	4	16	64	128		0	4	16	64	128
	0.305	0.337	0.327	0.338	0.341		-0.157	-0.021	0.088	0.32	0.351
	0.301	0.318	0.344	0.345	0.341		-0.15	-0.003	0.094	0.32	0.356
	0.311	0.315	0.34	0.34	0.334		-0.144	-0.028	0.107	0.305	0.347
Figure 4B
		Membrane potential (T144)
	Time (s)	0 μg/mL			4 μg/mL			16 μg/mL			64 μg/mL			128 μg/mL
	0	0	0	0	0	0	0	0	0	0	0	0	0	0	0	0
	30	1399	1321	1344	1392	1335	1336	1404	1319	1353	1398	1329	1347	1414	1348	1336
	60	1315	1353	1360	1428	1339	1345	1334	1361	1356	1346	1356	1376	1345	1381	1368
	90	1342	1360	1366	1343	1377	1382	1360	1381	1386	1364	1401	1379	1360	1382	1386
	120	1368	1397	1394	1397	1396	1400	1388	1413	1402	1310	1405	1397	1392	1430	1411
	150	1413	1336	1339	1708	1598	1649	2317	2229	2235	3020	3120	3084	3395	3348	3224
	180	1378	1309	1335	1685	1614	1647	2298	2203	2235	3041	3095	3108	3433	3327	3137
	210	1376	1323	1324	1677	1595	1657	2294	2194	2233	3034	3108	3095	3408	3316	3266
	240	1390	1297	1327	1652	1617	1641	2279	2176	2204	3035	3095	3065	3413	3332	3282
	270	1382	1308	1329	1676	1584	1640	2278	2194	2184	3028	3103	3099	3466	3329	3289
	300	1366	1312	1323	1658	1594	1648	2233	2191	2189	2998	3108	3108	3442	3350	3292
		Membrane potential (B2)
	Time (s)	0 μg/mL			4 μg/mL			16 μg/mL			64 μg/mL			128 μg/mL
	0	0	0	0	0	0	0	0	0	0	0	0	0	0	0	0
	30	675	738	629	677	657	701	716	642	716	695	678	768	655	713	741
	60	615	679	590	644	612	660	712	605	656	670	649	692	632	673	699
	90	595	659	555	608	604	615	678	575	638	646	628	665	603	629	651
	120	555	622	534	586	579	596	652	555	611	615	616	616	581	586	619
	150	420	467	396	517	550	552	669	640	648	745	725	734	795	790	751
	180	401	456	407	515	539	540	662	646	638	732	757	735	799	793	752
	210	387	443	381	505	514	536	659	642	645	743	759	727	785	797	772
	240	374	417	364	504	506	527	668	625	646	746	752	723	799	787	784
	270	387	401	379	535	521	516	659	662	645	743	759	735	795	807	772
	300	374	401	334	524	516	527	668	635	646	740	752	743	799	787	794
Figure 4C
	ΔpH (MRSA T144)						ΔpH (E. coli B2)
LI14 (μg/mL)	0	4	16	64	128		0	4	16	64	128
	17442	18312	19608	21559	22945		1417	1861	2829	5710	6772
	18215	18502	18509	20052	21488		1439	1882	3109	6613	7041
	17265	17841	18414	19867	21952		1461	2046	3081	6742	7593

## Sheet: Figure 5
Figure 5E
	Intracellular ATP (T144)
LI14 (μg/mL)	0	2	4	16
	1372	1882	3176	4847
	1164	2009	2558	3845
	1289	1987	2896	4358
Figure 5F
	Intracellular ATP (B2)
LI14 (μg/mL)	0	2	4	16
	328	950	1302	1882
	375	1028	1356	1830
	298	1128	1438	1987
Figure 5G
	ROS level (T144)
LI14 (μg/mL)	0	4	16	64	128
	3389	3314	3710	4786	5458
	3381	3275	3600	4803	5436
	3235	3317	3554	4951	5775
Figure 5H
	ROS level (B2)
LI14 (μg/mL)	0	4	16	64	128
	827	808	1570	3738	5787
	627	696	1304	3222	5195
	594	715	1324	2974	5051

## Sheet: Figure 6
Figure 6C
	MRSA T144 (Log10CFUs/thigh)
	Vehicle	LI14 (10 mg/kg)	LI14 (20 mg/kg)	AMP (20 mg/kg)	AMP + LI14 (20 + 10 mg/kg)
	8.39794	6.17609	4.32222	7.62325	4.236
	8.47712	6.30103	4.36173	7.65321	5.56
	8.44716	5.92428	4.77085	8.00432	6.43
	8.38021	5.82608	4.61278	8.02531	4.25
	8.54407	7.14613	5.44716	7.34242	5.24
	8.59106	7.27875	5.51054	7.14613	5.1
Figure 6D
	E. coli B2 (Log10CFUs/thigh)
	Vehicle	LI14 (10 mg/kg)	LI14 (20 mg/kg)	RIF (20 mg/kg)	RIF + LI14 (20 + 10 mg/kg)
	8.86332	5.98991	4.93095	6.89265	4.86392
	8.87506	5.91394	4.98722	6.9652	5.88081
	6.89812	6.58206	4.71012	7.76193	5.45632
	6.94983	6.65514	4.78887	7.96331	5.78923
	8.32584	7.35603	5.68753	6.83315	4.45
	8.87076	7.30963	5.6637	6.96755	5.12
